# Supplementary material for: Reference-free assembly of long-read transcriptome sequencing data with RNA-Bloom2
Source: Nat Commun. 2023 May 22;14:2940. doi: 10.1038/s41467-023-38553-y (PMC10202958; doi:10.1038/s41467-023-38553-y)
Supplement: Supplementary file 4 — Source Data [file 41467_2023_38553_MOESM4_ESM.xlsx]

## Sheet: Figure 2
type	mllion_reads	assembler	peak_mem	wallclock_time
cDNA	18	RNA-Bloom2	65.63	2.89611
cDNA	18	RATTLE	243.05	40.2628
cDNA	18	StringTie2_GTF	28.7	0.870016
cDNA	18	StringTie2	28.71	0.926212
cDNA	18	FLAIR	507.12	1.29833
cDNA	10	RNA-Bloom2	42.52	1.38139
cDNA	10	RATTLE	135.04	31.2497
cDNA	10	StringTie2_GTF	28.71	0.436901
cDNA	10	StringTie2	28.53	0.429033
cDNA	10	FLAIR	284.15	0.913056
cDNA	2	RNA-Bloom2	21.7	0.250833
cDNA	2	RATTLE	27.01	7.05389
cDNA	2	StringTie2_GTF	27.45	0.15364
cDNA	2	StringTie2	27.64	0.120836
cDNA	2	FLAIR	60.62	0.261896
dRNA	18	RNA-Bloom2	154.47	15.9756
dRNA	18	RATTLE	377.27	147.31
dRNA	18	StringTie2_GTF	30.47	1.00174
dRNA	18	StringTie2	34	1.22734
dRNA	18	FLAIR	592.36	1.82972
dRNA	10	RNA-Bloom2	142.97	7.14611
dRNA	10	RATTLE	210.05	75.2803
dRNA	10	StringTie2_GTF	30.39	0.548784
dRNA	10	StringTie2	33.7	0.700043
dRNA	10	FLAIR	333.45	1.35833
dRNA	2	RNA-Bloom2	43.61	0.876667
dRNA	2	RATTLE	71.2	8.09499
dRNA	2	StringTie2_GTF	28.11	0.141228
dRNA	2	StringTie2	31.26	0.170689
dRNA	2	FLAIR	72.77	0.280618

## Sheet: Figure 3a
protocol	mllion_reads	assembler	transcripts	reconstruction
cDNA	2	RNA-Bloom2	21.9921	complete
cDNA	2	RATTLE	20.4964	complete
cDNA	2	StringTie2	26.3876	complete
cDNA	2	StringTie2_GTF	46.1984	complete
cDNA	2	FLAIR	27.0621	complete
cDNA	10	RNA-Bloom2	31.5768	complete
cDNA	10	RATTLE	25.909	complete
cDNA	10	StringTie2	33.7388	complete
cDNA	10	StringTie2_GTF	59.1791	complete
cDNA	10	FLAIR	34.3701	complete
cDNA	18	RNA-Bloom2	36.0924	complete
cDNA	18	RATTLE	28.7691	complete
cDNA	18	StringTie2	37.2498	complete
cDNA	18	StringTie2_GTF	65.21	complete
cDNA	18	FLAIR	37.8424	complete
dRNA	2	RNA-Bloom2	34.4063	complete
dRNA	2	RATTLE	32.2906	complete
dRNA	2	StringTie2	38.6133	complete
dRNA	2	StringTie2_GTF	61.3588	complete
dRNA	2	FLAIR	40.8896	complete
dRNA	10	RNA-Bloom2	51.1955	complete
dRNA	10	RATTLE	45.5999	complete
dRNA	10	StringTie2	49.9045	complete
dRNA	10	StringTie2_GTF	76.194	complete
dRNA	10	FLAIR	54.89	complete
dRNA	18	RNA-Bloom2	58.7711	complete
dRNA	18	RATTLE	51.8277	complete
dRNA	18	StringTie2	54.2922	complete
dRNA	18	StringTie2_GTF	79.9443	complete
dRNA	18	FLAIR	59.0405	complete
cDNA	2	RNA-Bloom2	20.9729	partial
cDNA	2	RATTLE	13.2341	partial
cDNA	2	StringTie2	5.09202	partial
cDNA	2	StringTie2_GTF	11.4048	partial
cDNA	2	FLAIR	22.3074	partial
cDNA	10	RNA-Bloom2	22.0645	partial
cDNA	10	RATTLE	17.7161	partial
cDNA	10	StringTie2	5.45381	partial
cDNA	10	StringTie2_GTF	9.7968	partial
cDNA	10	FLAIR	27.4506	partial
cDNA	18	RNA-Bloom2	22.5854	partial
cDNA	18	RATTLE	20.1409	partial
cDNA	18	StringTie2	5.30868	partial
cDNA	18	StringTie2_GTF	8.62819	partial
cDNA	18	FLAIR	29.6721	partial
dRNA	2	RNA-Bloom2	16.3914	partial
dRNA	2	RATTLE	7.67378	partial
dRNA	2	StringTie2	4.61544	partial
dRNA	2	StringTie2_GTF	8.81542	partial
dRNA	2	FLAIR	19.544	partial
dRNA	10	RNA-Bloom2	17.856	partial
dRNA	10	RATTLE	11.4624	partial
dRNA	10	StringTie2	4.2152	partial
dRNA	10	StringTie2_GTF	5.49701	partial
dRNA	10	FLAIR	23.88	partial
dRNA	18	RNA-Bloom2	16.7616	partial
dRNA	18	RATTLE	13.6297	partial
dRNA	18	StringTie2	3.93399	partial
dRNA	18	StringTie2_GTF	4.29219	partial
dRNA	18	FLAIR	24.4336	partial
cDNA	2	RNA-Bloom2	57.035	missing
cDNA	2	RATTLE	66.2695	missing
cDNA	2	StringTie2	68.5204	missing
cDNA	2	StringTie2_GTF	42.3968	missing
cDNA	2	FLAIR	50.6305	missing
cDNA	10	RNA-Bloom2	46.3587	missing
cDNA	10	RATTLE	56.375	missing
cDNA	10	StringTie2	60.8074	missing
cDNA	10	StringTie2_GTF	31.0241	missing
cDNA	10	FLAIR	38.1794	missing
cDNA	18	RNA-Bloom2	41.3222	missing
cDNA	18	RATTLE	51.09	missing
cDNA	18	StringTie2	57.4416	missing
cDNA	18	StringTie2_GTF	26.1618	missing
cDNA	18	FLAIR	32.4854	missing
dRNA	2	RNA-Bloom2	49.2022	missing
dRNA	2	RATTLE	60.0356	missing
dRNA	2	StringTie2	56.7713	missing
dRNA	2	StringTie2_GTF	29.8258	missing
dRNA	2	FLAIR	39.5664	missing
dRNA	10	RNA-Bloom2	30.9484	missing
dRNA	10	RATTLE	42.9377	missing
dRNA	10	StringTie2	45.8803	missing
dRNA	10	StringTie2_GTF	18.309	missing
dRNA	10	FLAIR	21.23	missing
dRNA	18	RNA-Bloom2	24.4673	missing
dRNA	18	RATTLE	34.5426	missing
dRNA	18	StringTie2	41.7738	missing
dRNA	18	StringTie2_GTF	15.7635	missing
dRNA	18	FLAIR	16.5258	missing

## Sheet: Figure 3b
protocol	mllion_reads	assembler	fdr	category
cDNA	2	RNA-Bloom2	0.086534	reference
cDNA	2	RATTLE	0.060983	reference
cDNA	2	StringTie2	0.371606	reference
cDNA	2	StringTie2_GTF	2.45757	reference
cDNA	2	FLAIR	0.200841	reference
cDNA	10	RNA-Bloom2	0.0671512	reference
cDNA	10	RATTLE	0.0868206	reference
cDNA	10	StringTie2	0.866779	reference
cDNA	10	StringTie2_GTF	2.56024	reference
cDNA	10	FLAIR	0.278143	reference
cDNA	18	RNA-Bloom2	0.0952705	reference
cDNA	18	RATTLE	0.0779406	reference
cDNA	18	StringTie2	1.0543	reference
cDNA	18	StringTie2_GTF	2.876	reference
cDNA	18	FLAIR	0.319295	reference
dRNA	2	RNA-Bloom2	0.0805883	reference
dRNA	2	RATTLE	0.0499251	reference
dRNA	2	StringTie2	0.349696	reference
dRNA	2	StringTie2_GTF	2.79545	reference
dRNA	2	FLAIR	0.171453	reference
dRNA	10	RNA-Bloom2	0.0497834	reference
dRNA	10	RATTLE	0.0490513	reference
dRNA	10	StringTie2	0.733006	reference
dRNA	10	StringTie2_GTF	4.68176	reference
dRNA	10	FLAIR	0.346591	reference
dRNA	18	RNA-Bloom2	0.0490607	reference
dRNA	18	RATTLE	0.072459	reference
dRNA	18	StringTie2	0.94891	reference
dRNA	18	StringTie2_GTF	5.85669	reference
dRNA	18	FLAIR	0.424883	reference
cDNA	2	RNA-Bloom2	0.43267	intragene misassembly
cDNA	2	RATTLE	1.48189	intragene misassembly
cDNA	2	StringTie2	3.68747	intragene misassembly
cDNA	2	StringTie2_GTF	0.111975	intragene misassembly
cDNA	2	FLAIR	0	intragene misassembly
cDNA	10	RNA-Bloom2	0.438458	intragene misassembly
cDNA	10	RATTLE	1.56277	intragene misassembly
cDNA	10	StringTie2	4.92751	intragene misassembly
cDNA	10	StringTie2_GTF	0.222629	intragene misassembly
cDNA	10	FLAIR	0.00496685	intragene misassembly
cDNA	18	RNA-Bloom2	0.483158	intragene misassembly
cDNA	18	RATTLE	1.53432	intragene misassembly
cDNA	18	StringTie2	5.27152	intragene misassembly
cDNA	18	StringTie2_GTF	0.264567	intragene misassembly
cDNA	18	FLAIR	0.00808342	intragene misassembly
dRNA	2	RNA-Bloom2	0.468419	intragene misassembly
dRNA	2	RATTLE	1.28308	intragene misassembly
dRNA	2	StringTie2	3.96322	intragene misassembly
dRNA	2	StringTie2_GTF	0.174716	intragene misassembly
dRNA	2	FLAIR	0.00428633	intragene misassembly
dRNA	10	RNA-Bloom2	0.395778	intragene misassembly
dRNA	10	RATTLE	1.12818	intragene misassembly
dRNA	10	StringTie2	5.17609	intragene misassembly
dRNA	10	StringTie2_GTF	0.223097	intragene misassembly
dRNA	10	FLAIR	0.0218134	intragene misassembly
dRNA	18	RNA-Bloom2	0.322983	intragene misassembly
dRNA	18	RATTLE	1.0029	intragene misassembly
dRNA	18	StringTie2	5.394	intragene misassembly
dRNA	18	StringTie2_GTF	0.247509	intragene misassembly
dRNA	18	FLAIR	0.0264281	intragene misassembly
cDNA	2	RNA-Bloom2	0.579112	intergene misassembly
cDNA	2	RATTLE	0.39639	intergene misassembly
cDNA	2	StringTie2	3.33492	intergene misassembly
cDNA	2	StringTie2_GTF	0.0353607	intergene misassembly
cDNA	2	FLAIR	0	intergene misassembly
cDNA	10	RNA-Bloom2	0.659662	intergene misassembly
cDNA	10	RATTLE	0.500666	intergene misassembly
cDNA	10	StringTie2	4.21832	intergene misassembly
cDNA	10	StringTie2_GTF	0.086179	intergene misassembly
cDNA	10	FLAIR	0	intergene misassembly
cDNA	18	RNA-Bloom2	0.653283	intergene misassembly
cDNA	18	RATTLE	0.43424	intergene misassembly
cDNA	18	StringTie2	4.40249	intergene misassembly
cDNA	18	StringTie2_GTF	0.102714	intergene misassembly
cDNA	18	FLAIR	0	intergene misassembly
dRNA	2	RNA-Bloom2	0.15614	intergene misassembly
dRNA	2	RATTLE	0.174738	intergene misassembly
dRNA	2	StringTie2	2.14998	intergene misassembly
dRNA	2	StringTie2_GTF	0.0940776	intergene misassembly
dRNA	2	FLAIR	0	intergene misassembly
dRNA	10	RNA-Bloom2	0.246428	intergene misassembly
dRNA	10	RATTLE	0.144924	intergene misassembly
dRNA	10	StringTie2	2.94431	intergene misassembly
dRNA	10	StringTie2_GTF	0.173885	intergene misassembly
dRNA	10	FLAIR	0	intergene misassembly
dRNA	18	RNA-Bloom2	0.241215	intergene misassembly
dRNA	18	RATTLE	0.154799	intergene misassembly
dRNA	18	StringTie2	3.1029	intergene misassembly
dRNA	18	StringTie2_GTF	0.204195	intergene misassembly
dRNA	18	FLAIR	0	intergene misassembly
cDNA	2	RNA-Bloom2	0.0332823	unclassified
cDNA	2	RATTLE	0.134163	unclassified
cDNA	2	StringTie2	0.0190567	unclassified
cDNA	2	StringTie2_GTF	0.0176803	unclassified
cDNA	2	FLAIR	0	unclassified
cDNA	10	RNA-Bloom2	0.0513509	unclassified
cDNA	10	RATTLE	0.182323	unclassified
cDNA	10	StringTie2	0.052532	unclassified
cDNA	10	StringTie2_GTF	0.0394987	unclassified
cDNA	10	FLAIR	0.0248342	unclassified
cDNA	18	RNA-Bloom2	0.0680504	unclassified
cDNA	18	RATTLE	0.238276	unclassified
cDNA	18	StringTie2	0.145573	unclassified
cDNA	18	StringTie2_GTF	0.0933765	unclassified
cDNA	18	FLAIR	0.0303128	unclassified
dRNA	2	RNA-Bloom2	0.135993	unclassified
dRNA	2	RATTLE	0.00998502	unclassified
dRNA	2	StringTie2	0	unclassified
dRNA	2	StringTie2_GTF	0.00895977	unclassified
dRNA	2	FLAIR	0	unclassified
dRNA	10	RNA-Bloom2	0.303679	unclassified
dRNA	10	RATTLE	0.0289849	unclassified
dRNA	10	StringTie2	0	unclassified
dRNA	10	StringTie2_GTF	0	unclassified
dRNA	10	FLAIR	0.00242371	unclassified
dRNA	18	RNA-Bloom2	0.386353	unclassified
dRNA	18	RATTLE	0.0362295	unclassified
dRNA	18	StringTie2	0	unclassified
dRNA	18	StringTie2_GTF	0	unclassified
dRNA	18	FLAIR	0.00203293	unclassified
cDNA	2	RNA-Bloom2	0.133129	large indel
cDNA	2	RATTLE	0.774485	large indel
cDNA	2	StringTie2	2.2201	large indel
cDNA	2	StringTie2_GTF	0.0825083	large indel
cDNA	2	FLAIR	0.00467071	large indel
cDNA	10	RNA-Bloom2	0.244904	large indel
cDNA	10	RATTLE	0.726399	large indel
cDNA	10	StringTie2	3.05736	large indel
cDNA	10	StringTie2_GTF	0.104133	large indel
cDNA	10	FLAIR	0.0273177	large indel
cDNA	18	RNA-Bloom2	0.251786	large indel
cDNA	18	RATTLE	0.607937	large indel
cDNA	18	StringTie2	3.30407	large indel
cDNA	18	StringTie2_GTF	0.136952	large indel
cDNA	18	FLAIR	0.0565839	large indel
dRNA	2	RNA-Bloom2	0.105772	large indel
dRNA	2	RATTLE	0.474289	large indel
dRNA	2	StringTie2	2.40254	large indel
dRNA	2	StringTie2_GTF	0.0492787	large indel
dRNA	2	FLAIR	0.0342906	large indel
dRNA	10	RNA-Bloom2	0.261363	large indel
dRNA	10	RATTLE	0.39687	large indel
dRNA	10	StringTie2	3.20639	large indel
dRNA	10	StringTie2_GTF	0.173885	large indel
dRNA	10	FLAIR	0.138152	large indel
dRNA	18	RNA-Bloom2	0.304585	large indel
dRNA	18	RATTLE	0.416639	large indel
dRNA	18	StringTie2	3.44566	large indel
dRNA	18	StringTie2_GTF	0.210383	large indel
dRNA	18	FLAIR	0.184997	large indel

## Sheet: Figure 3c
protocol	mllion_reads	assembler	precision	f1
cDNA	2	RNA-Bloom2	78.0137	59.8142
cDNA	2	RATTLE	56.1105	49.8078
cDNA	2	StringTie2	81.8199	46.5723
cDNA	2	StringTie2_GTF	92.6037	72.3268
cDNA	2	FLAIR	62.9005	66.0325
cDNA	10	RNA-Bloom2	78.2075	69.374
cDNA	10	RATTLE	46.5995	59.5609
cDNA	10	StringTie2	75.9929	53.7031
cDNA	10	StringTie2_GTF	91.418	80.5563
cDNA	10	FLAIR	56.6667	76.2341
cDNA	18	RNA-Bloom2	78.4893	73.4217
cDNA	18	RATTLE	42.8183	64.2647
cDNA	18	StringTie2	73.8056	56.4683
cDNA	18	StringTie2_GTF	90.3511	83.5855
cDNA	18	FLAIR	53.6375	80.3573
dRNA	2	RNA-Bloom2	73.285	67.0801
dRNA	2	RATTLE	57.1493	56.5438
dRNA	2	StringTie2	80.1839	58.4139
dRNA	2	StringTie2_GTF	90.0457	81.3107
dRNA	2	FLAIR	74.1963	75.2576
dRNA	10	RNA-Bloom2	55.7823	80.9478
dRNA	10	RATTLE	41.29	71.5613
dRNA	10	StringTie2	71.9247	66.3255
dRNA	10	StringTie2_GTF	86.9816	87.546
dRNA	10	FLAIR	61.9598	87.8066
dRNA	18	RNA-Bloom2	50.4344	85.114
dRNA	18	RATTLE	35.2101	77.6545
dRNA	18	StringTie2	68.621	68.8396
dRNA	18	StringTie2_GTF	85.1278	88.3505
dRNA	18	FLAIR	55.43	90.5186

## Sheet: Figure 3d
protocol	mllion_reads	assembler	redundancy	category
cDNA	2	RNA-Bloom2	0.51459	complete
cDNA	2	RATTLE	0.607869	complete
cDNA	2	StringTie2	0.881099	complete
cDNA	2	StringTie2_GTF	0.817285	complete
cDNA	2	FLAIR	0.570654	complete
cDNA	10	RNA-Bloom2	0.593515	complete
cDNA	10	RATTLE	0.59415	complete
cDNA	10	StringTie2	0.921333	complete
cDNA	10	StringTie2_GTF	0.877686	complete
cDNA	10	FLAIR	0.595802	complete
cDNA	18	RNA-Bloom2	0.622074	complete
cDNA	18	RATTLE	0.588829	complete
cDNA	18	StringTie2	0.944893	complete
cDNA	18	StringTie2_GTF	0.90454	complete
cDNA	18	FLAIR	0.607904	complete
dRNA	2	RNA-Bloom2	0.69732	complete
dRNA	2	RATTLE	0.837687	complete
dRNA	2	StringTie2	0.978436	complete
dRNA	2	StringTie2_GTF	0.917861	complete
dRNA	2	FLAIR	0.727556	complete
dRNA	10	RNA-Bloom2	0.80946	complete
dRNA	10	RATTLE	0.891625	complete
dRNA	10	StringTie2	1.07567	complete
dRNA	10	StringTie2_GTF	0.978953	complete
dRNA	10	FLAIR	0.802065	complete
dRNA	18	RNA-Bloom2	0.87954	complete
dRNA	18	RATTLE	0.921192	complete
dRNA	18	StringTie2	1.12251	complete
dRNA	18	StringTie2_GTF	0.99622	complete
dRNA	18	FLAIR	0.842625	complete
cDNA	2	RNA-Bloom2	0.656485	partial
cDNA	2	RATTLE	0.818824	partial
cDNA	2	StringTie2	0.216606	partial
cDNA	2	StringTie2_GTF	0.230637	partial
cDNA	2	FLAIR	1.00921	partial
cDNA	10	RNA-Bloom2	0.578161	partial
cDNA	10	RATTLE	1.11607	partial
cDNA	10	StringTie2	0.21554	partial
cDNA	10	StringTie2_GTF	0.180368	partial
cDNA	10	FLAIR	1.15409	partial
cDNA	18	RNA-Bloom2	0.557265	partial
cDNA	18	RATTLE	1.28042	partial
cDNA	18	StringTie2	0.20973	partial
cDNA	18	StringTie2_GTF	0.159708	partial
cDNA	18	FLAIR	1.23819	partial
dRNA	2	RNA-Bloom2	0.394296	partial
dRNA	2	RATTLE	0.387962	partial
dRNA	2	StringTie2	0.153045	partial
dRNA	2	StringTie2_GTF	0.15597	partial
dRNA	2	FLAIR	0.611092	partial
dRNA	10	RNA-Bloom2	0.464123	partial
dRNA	10	RATTLE	0.684702	partial
dRNA	10	StringTie2	0.139319	partial
dRNA	10	StringTie2_GTF	0.107159	partial
dRNA	10	FLAIR	0.794516	partial
dRNA	18	RNA-Bloom2	0.549651	partial
dRNA	18	RATTLE	0.878584	partial
dRNA	18	StringTie2	0.137126	partial
dRNA	18	StringTie2_GTF	0.0978739	partial
dRNA	18	FLAIR	0.938091	partial

## Sheet: Figure 4a
protocol	assembler	transcripts	reconstruction
ONT cDNA	RNA-Bloom2	60.2273	complete
ONT cDNA	RATTLE	42.6136	complete
ONT cDNA	StringTie2	47.7273	complete
ONT cDNA	StringTie2_GTF	71.5909	complete
ONT cDNA	FLAIR	56.8182	complete
ONT dRNA	RNA-Bloom2	45.4545	complete
ONT dRNA	RATTLE	34.0909	complete
ONT dRNA	StringTie2	32.3864	complete
ONT dRNA	StringTie2_GTF	55.1136	complete
ONT dRNA	FLAIR	43.75	complete
PacBio CCS	RNA-Bloom2	60.7955	complete
PacBio CCS	RATTLE	55.1136	complete
PacBio CCS	StringTie2	52.8409	complete
PacBio CCS	StringTie2_GTF	76.1364	complete
PacBio CCS	FLAIR	63.0682	complete
ONT cDNA	RNA-Bloom2	14.2045	partial
ONT cDNA	RATTLE	19.3182	partial
ONT cDNA	StringTie2	6.25	partial
ONT cDNA	StringTie2_GTF	2.27273	partial
ONT cDNA	FLAIR	10.2273	partial
ONT dRNA	RNA-Bloom2	3.97727	partial
ONT dRNA	RATTLE	4.54545	partial
ONT dRNA	StringTie2	1.70455	partial
ONT dRNA	StringTie2_GTF	2.84091	partial
ONT dRNA	FLAIR	3.97727	partial
PacBio CCS	RNA-Bloom2	8.52273	partial
PacBio CCS	RATTLE	0	partial
PacBio CCS	StringTie2	0.568182	partial
PacBio CCS	StringTie2_GTF	0	partial
PacBio CCS	FLAIR	1.70455	partial
ONT cDNA	RNA-Bloom2	25.5682	missing
ONT cDNA	RATTLE	38.0682	missing
ONT cDNA	StringTie2	46.0227	missing
ONT cDNA	StringTie2_GTF	26.1364	missing
ONT cDNA	FLAIR	32.9545	missing
ONT dRNA	RNA-Bloom2	50.5682	missing
ONT dRNA	RATTLE	61.3636	missing
ONT dRNA	StringTie2	65.9091	missing
ONT dRNA	StringTie2_GTF	42.0455	missing
ONT dRNA	FLAIR	52.2727	missing
PacBio CCS	RNA-Bloom2	30.6818	missing
PacBio CCS	RATTLE	44.8864	missing
PacBio CCS	StringTie2	46.5909	missing
PacBio CCS	StringTie2_GTF	23.8636	missing
PacBio CCS	FLAIR	35.2273	missing

## Sheet: Figure 4b
protocol	assembler	fdr	category
ONT cDNA	RNA-Bloom2	0	reference
ONT cDNA	RATTLE	0	reference
ONT cDNA	StringTie2	0	reference
ONT cDNA	StringTie2_GTF	0	reference
ONT cDNA	FLAIR	0	reference
ONT dRNA	RNA-Bloom2	0	reference
ONT dRNA	RATTLE	0	reference
ONT dRNA	StringTie2	0	reference
ONT dRNA	StringTie2_GTF	0	reference
ONT dRNA	FLAIR	0	reference
PacBio CCS	RNA-Bloom2	0	reference
PacBio CCS	RATTLE	0	reference
PacBio CCS	StringTie2	0	reference
PacBio CCS	StringTie2_GTF	0	reference
PacBio CCS	FLAIR	0	reference
ONT cDNA	RNA-Bloom2	4.63243	intragene misassembly
ONT cDNA	RATTLE	6.27063	intragene misassembly
ONT cDNA	StringTie2	12.0567	intragene misassembly
ONT cDNA	StringTie2_GTF	1.41844	intragene misassembly
ONT cDNA	FLAIR	3.4375	intragene misassembly
ONT dRNA	RNA-Bloom2	0.318471	intragene misassembly
ONT dRNA	RATTLE	3.06122	intragene misassembly
ONT dRNA	StringTie2	18.6047	intragene misassembly
ONT dRNA	StringTie2_GTF	0	intragene misassembly
ONT dRNA	FLAIR	0.806452	intragene misassembly
PacBio CCS	RNA-Bloom2	0	intragene misassembly
PacBio CCS	RATTLE	10.6383	intragene misassembly
PacBio CCS	StringTie2	5.45455	intragene misassembly
PacBio CCS	StringTie2_GTF	0	intragene misassembly
PacBio CCS	FLAIR	0	intragene misassembly
ONT cDNA	RNA-Bloom2	0	intergene misassembly
ONT cDNA	RATTLE	0.330033	intergene misassembly
ONT cDNA	StringTie2	0	intergene misassembly
ONT cDNA	StringTie2_GTF	0	intergene misassembly
ONT cDNA	FLAIR	0	intergene misassembly
ONT dRNA	RNA-Bloom2	0	intergene misassembly
ONT dRNA	RATTLE	0	intergene misassembly
ONT dRNA	StringTie2	0	intergene misassembly
ONT dRNA	StringTie2_GTF	0	intergene misassembly
ONT dRNA	FLAIR	0	intergene misassembly
PacBio CCS	RNA-Bloom2	0	intergene misassembly
PacBio CCS	RATTLE	0.70922	intergene misassembly
PacBio CCS	StringTie2	0	intergene misassembly
PacBio CCS	StringTie2_GTF	0	intergene misassembly
PacBio CCS	FLAIR	0	intergene misassembly
ONT cDNA	RNA-Bloom2	1.91339	unclassified
ONT cDNA	RATTLE	0.990099	unclassified
ONT cDNA	StringTie2	0	unclassified
ONT cDNA	StringTie2_GTF	0	unclassified
ONT cDNA	FLAIR	0	unclassified
ONT dRNA	RNA-Bloom2	2.2293	unclassified
ONT dRNA	RATTLE	0	unclassified
ONT dRNA	StringTie2	0	unclassified
ONT dRNA	StringTie2_GTF	0	unclassified
ONT dRNA	FLAIR	0	unclassified
PacBio CCS	RNA-Bloom2	1.60643	unclassified
PacBio CCS	RATTLE	0	unclassified
PacBio CCS	StringTie2	0	unclassified
PacBio CCS	StringTie2_GTF	0	unclassified
PacBio CCS	FLAIR	0	unclassified
ONT cDNA	RNA-Bloom2	13.8973	large indel
ONT cDNA	RATTLE	5.28053	large indel
ONT cDNA	StringTie2	8.51064	large indel
ONT cDNA	StringTie2_GTF	2.83688	large indel
ONT cDNA	FLAIR	12.1875	large indel
ONT dRNA	RNA-Bloom2	0	large indel
ONT dRNA	RATTLE	1.02041	large indel
ONT dRNA	StringTie2	6.97674	large indel
ONT dRNA	StringTie2_GTF	0	large indel
ONT dRNA	FLAIR	0.806452	large indel
PacBio CCS	RNA-Bloom2	0.803213	large indel
PacBio CCS	RATTLE	4.96454	large indel
PacBio CCS	StringTie2	3.63636	large indel
PacBio CCS	StringTie2_GTF	0	large indel
PacBio CCS	FLAIR	2.17391	large indel

## Sheet: Figure 4c
protocol	assembler	precision	f1
ONT cDNA	RNA-Bloom2	13.1923	51.3725
ONT cDNA	RATTLE	35.9736	67.284
ONT cDNA	StringTie2	67.3759	63.3333
ONT cDNA	StringTie2_GTF	92.1986	83.3333
ONT cDNA	FLAIR	36.875	68.6047
ONT dRNA	RNA-Bloom2	27.707	64.2066
ONT dRNA	RATTLE	69.3878	54.8387
ONT dRNA	StringTie2	69.7674	46.5116
ONT dRNA	StringTie2_GTF	94.4444	73.3813
ONT dRNA	FLAIR	67.7419	64.1221
PacBio CCS	RNA-Bloom2	48.996	80.2632
PacBio CCS	RATTLE	68.7943	65.5405
PacBio CCS	StringTie2	85.4545	67.1429
PacBio CCS	StringTie2_GTF	96.4029	86.4516
PacBio CCS	FLAIR	82.6087	77.8157

## Sheet: Figure 4d
protocol	assembler	redundancy	category
ONT cDNA	RNA-Bloom2	1.09924	complete
ONT cDNA	RATTLE	0.688073	complete
ONT cDNA	StringTie2	0.926316	complete
ONT cDNA	StringTie2_GTF	0.976923	complete
ONT cDNA	FLAIR	1.38136	complete
ONT dRNA	RNA-Bloom2	1.77011	complete
ONT dRNA	RATTLE	0.882353	complete
ONT dRNA	StringTie2	0.983333	complete
ONT dRNA	StringTie2_GTF	0.980392	complete
ONT dRNA	FLAIR	1.22619	complete
PacBio CCS	RNA-Bloom2	1.06557	complete
PacBio CCS	RATTLE	1.01031	complete
PacBio CCS	StringTie2	1.02128	complete
PacBio CCS	StringTie2_GTF	1.00746	complete
PacBio CCS	FLAIR	1.13158	complete
ONT cDNA	RNA-Bloom2	2.50382	partial
ONT cDNA	RATTLE	1.22936	partial
ONT cDNA	StringTie2	0.231579	partial
ONT cDNA	StringTie2_GTF	0.0615385	partial
ONT cDNA	FLAIR	0.754237	partial
ONT dRNA	RNA-Bloom2	0.356322	partial
ONT dRNA	RATTLE	0.220588	partial
ONT dRNA	StringTie2	0.0833333	partial
ONT dRNA	StringTie2_GTF	0.0784314	partial
ONT dRNA	FLAIR	0.178571	partial
PacBio CCS	RNA-Bloom2	0.57377	partial
PacBio CCS	RATTLE	0.154639	partial
PacBio CCS	StringTie2	0.0212766	partial
PacBio CCS	StringTie2_GTF	0.0223881	partial
PacBio CCS	FLAIR	0.0350877	partial

## Sheet: Figure 5a
feature	n
exon	58049
intron	37090
transcript	18991
gene	15222
poly(A) tail	19079

[truncated: 26 more sheets: Figure 5b, Figure 5c (exons), Figure 5c (introns), Figure 5c (transcripts), Figure 5c (genes), Figure 5c (polyA tails), Figure 6b, Figure 6c, Supp. Figure 1, Supp. Figure 2, Supp. Figure 3, Supp. Figure 8, Supp. Figure 9a, Supp. Figure 9b, Supp. Figure 10a, Supp. Figure 10b, Supp. Figure 11a, Supp. Figure 11b, Supp. Figure 11c, Supp. Figure 12a …]
